# Supplementary material for: Evaluating Gait Quality in People with Hip Osteoarthritis During Habitual and Fast Walking Using a Trunk Inertial Measurement Unit in Clinical Settings
Source: Sensors (Basel). 2026 Jan 26;26(3):820. doi: 10.3390/s26030820 (PMC12899795; doi:10.3390/s26030820)
Supplement: Supplementary file 1 [file sensors-26-00820-s001.zip]

Archive with 1 entries (1 files):
- sensors-4082710-supplementary.pdf
